# Supplementary material for: A simple microfluidic device for live-cell imaging of Arabidopsis cotyledons, leaves, and seedlings
Source: Biotechniques. Author manuscript; Available in PMC 2021 Nov 15. (PMC8592504; doi:10.2144/btn-2018-0044)
Supplement: Supplementary [file NIHMS1631172-supplement-Supplementary.zip]

Archive with 4 entries (4 files):
- Supplementary figures.pdf
- Supplementary protocol.doc
- Supplementary titles and footnotes.doc
- Supplementary video.mp4
